# Supplementary material for: Structural Analysis of Breast-Milk αS1-Casein: An α-Helical Conformation Is Required for TLR4-Stimulation
Source: Int J Mol Sci. 2024 Feb 1;25(3):1743. doi: 10.3390/ijms25031743 (PMC10855866; doi:10.3390/ijms25031743)
Supplement: Supplementary file 1 [file ijms-25-01743-s001.zip]

Archive with 1 entries (1 files):
- ijms-2762484-supplementary.pdf
